# Supplementary material for: Sifting through genomes with iterative-sequence clustering produces a large, phylogenetically diverse protein-family resource
Source: BMC Bioinformatics. 2012 Oct 13;13:264. doi: 10.1186/1471-2105-13-264 (PMC3481395; doi:10.1186/1471-2105-13-264)
Supplement: Additional file 1 — Representative genomes used in this study. [file 1471-2105-13-264-S1.xlsx]

## Sheet: Sheet1
Acinetobacter_sp._ADP1
Aeropyrum_pernix_K1
Alcanivorax_borkumensis_SK2
Aquifex_aeolicus_VF5
Archaeoglobus_fulgidus_DSM_4304
Arcobacter_butzleri_RM4018
Arthrobacter_aurescens_TC1
Bacillus_licheniformis_ATCC_14580
Bartonella_henselae_str._Houston-1
Bdellovibrio_bacteriovorus_HD100
Bifidobacterium_longum_NCC2705
Burkholderia_mallei_ATCC_23344
Campylobacter_jejuni_subsp._jejuni_NCTC_11168
Candidatus_Protochlamydia_amoebophila_UWE25
Carboxydothermus_hydrogenoformans_Z-2901
Caulobacter_crescentus_CB15
Chlorobium_tepidum_TLS
Chloroflexus_aurantiacus_J-10-fl
Clavibacter_michiganensis_subsp._michiganensis_NCPPB_382
Clostridium_difficile_630
Clostridium_kluyveri_DSM_555
Colwellia_psychrerythraea_34H
Corynebacterium_efficiens_YS-314
Coxiella_burnetii_RSA_493
Cytophaga_hutchinsonii_ATCC_33406
Dehalococcoides_sp._CBDB1
Deinococcus_radiodurans_R1
Desulfitobacterium_hafniense_Y51
Desulfotalea_psychrophila_LSv54
Desulfovibrio_vulgaris_subsp._vulgaris_str._Hildenborough
Escherichia_coli_K12
Francisella_tularensis_subsp._tularensis_FSC198
Frankia_alni_ACN14a
Fusobacterium_nucleatum_subsp._nucleatum_ATCC_25586
Geobacter_sulfurreducens_PCA
Gloeobacter_violaceus_PCC_7421
Gluconobacter_oxydans_621H
Gramella_forsetii_KT0803
Hahella_chejuensis_KCTC_2396
Halobacterium_sp._NRC-1
Helicobacter_hepaticus_ATCC_51449
Helicobacter_pylori_J99
Hyperthermus_butylicus_DSM_5456
Hyphomonas_neptunium_ATCC_15444
Lactobacillus_casei_ATCC_334
Lactobacillus_helveticus_DPC_4571
Lactobacillus_reuteri_F275
Lactococcus_lactis_subsp._cremoris_SK11
Legionella_pneumophila_str._Lens
Leptospira_borgpetersenii_serovar_Hardjo-bovis_L550
Listeria_welshimeri_serovar_6b_str._SLCC5334
Magnetospirillum_magneticum_AMB-1
Methanococcus_maripaludis_S2
Methanopyrus_kandleri_AV19
Methanosarcina_mazei_Go1
Methanosphaera_stadtmanae_DSM_3091
Methylibium_petroleiphilum_PM1
Methylococcus_capsulatus_str._Bath
Myxococcus_xanthus_DK_1622
Nanoarchaeum_equitans_Kin4-M
Neisseria_meningitidis_Z2491
Nitratiruptor_sp._SB155-2
Nitrobacter_hamburgensis_X14
Nitrosococcus_oceani_ATCC_19707
Nitrosomonas_eutropha_C91
Nocardia_farcinica_IFM_10152
Oceanobacillus_iheyensis_HTE831
Oenococcus_oeni_PSU-1
Pelotomaculum_thermopropionicum_SI
Picrophilus_torridus_DSM_9790
Porphyromonas_gingivalis_W83
Prochlorococcus_marinus_subsp._pastoris_str._CCMP1986
Propionibacterium_acnes_KPA171202
Pseudomonas_syringae_pv._syringae_B728a
Psychromonas_ingrahamii_37
Pyrobaculum_aerophilum_str._IM2
Pyrococcus_horikoshii_OT3
Rhodopirellula_baltica_SH_1
Roseobacter_denitrificans_OCh_114
Saccharophagus_degradans_2-40
Salinibacter_ruber_DSM_13855
Salinispora_tropica_CNB-440
Sorangium_cellulosum_'So_ce_56'
Staphylococcus_saprophyticus_subsp._saprophyticus_ATCC_15305
Streptomyces_coelicolor_A3(2)
Sulfolobus_solfataricus_P2
Sulfurimonas_denitrificans_DSM_1251
Sulfurovum_sp._NBC37-1
Symbiobacterium_thermophilum_IAM_14863
Synechocystis_sp._PCC_6803
Syntrophus_aciditrophicus_SB
Thermoanaerobacter_tengcongensis_MB4
Thermofilum_pendens_Hrk_5
Thermotoga_maritima_MSB8
Thermus_thermophilus_HB27
Thiomicrospira_crunogena_XCL-2
Treponema_denticola_ATCC_35405
uncultured_methanogenic_archaeon_RC-I
Xylella_fastidiosa_Temecula1
Zymomonas_mobilis_subsp._mobilis_ZM4
