# Supplementary material for: Sifting through genomes with iterative-sequence clustering produces a large, phylogenetically diverse protein-family resource
Source: BMC Bioinformatics. 2012 Oct 13;13:264. doi: 10.1186/1471-2105-13-264 (PMC3481395; doi:10.1186/1471-2105-13-264)
Supplement: Additional file 2 — Widely distributed protein family statistics. [file 1471-2105-13-264-S2.xlsx]

## Sheet: wide_dist_fam_stats_famids.tab
SFam ID	Common Name	SFam Size	Number of Representative Genomes Containing SFam
346653	yqgF	69	69
346822	mutS2	146	78
346514	AF1344	88	77
346667	hslO	56	54
346626	hofC	93	53
346663	lepB	123	82
346468	yggH	68	68
346815	thyA	51	50
346671	rpsE	101	100
346695	SpoU	185	85
346665	cspR	63	63
346753	rpoN	53	53
346919	rpmE2	54	54
347009	orf17	58	58
347054	oxaA	98	85
346623	fur	149	81
346812	hslV	53	53
346923	rpsP	85	85
346538	hisS	136	100
347066	mdh	99	65
347038	mraW	85	85
346765	h16_B0449	122	75
346937	argC	105	95
346852	argC	87	83
346707	recJ	78	75
346603	bacA	88	79
346979	xseA	80	78
346699	dgt	60	55
346986	sod1	95	78
346879	gltX	184	100
346959	gatB	109	93
346515	sitD	118	72
346771	rplE	101	100
346863	ligA	89	84
346778	argJ	71	70
347123	cysH	54	52
346783	dxr-1	69	69
346848	recF	67	67
346462	ST0424	101	100
346618	ksgA	104	98
346759	coaBC	99	95
346562	mraZ	54	53
346487	dapB	87	85
347008	ispG	70	69
346449	dra	61	55
346911	metE	53	52
346470	lgt	86	80
346580	zwf	67	54
346888	rnr	95	76
346982	rpiA	62	59
346498	ndk	89	88
347023	tgt	99	94
346790	uppS	115	98
346551	folD	102	88
347034	fepG	226	74
346670	alaS	130	100
346709	thrS	111	100
346613	proS	103	100
346749	serS	99	98
346878	greB	109	80
346714	yggS	84	83
346425	rpsQ	86	85
346864	frr	85	85
346572	parE	147	90
347021	ilvC	88	81
346704	iscAnif	91	55
346845	rl3	85	84
347128	ycjG	109	50
346689	rpsO	85	85
347084	gyrA	147	90
346552	rpsD	93	85
346867	smpB	86	85
346531	phoH	115	82
346880	spoT	112	82
346763	hisF	175	83
346857	hisH	92	84
346985	surE	76	70
346840	proC	96	86
346661	cdsA	92	84
346431	ispE	71	71
346528	ispE	55	55
347079	cynR	556	80
346980	ahcY	69	66
346697	sppA	112	72
347091	infA	90	85
346678	dcd	60	57
346642	scpA	57	57
347096	mtbC	120	63
346473	hsdM	101	57
346620	secA1	92	85
347026	crcB	70	63
347078	panD	61	59
347094	wecC	163	80
346875	neuC	63	52
346711	yqgN	59	59
347134	nadD	80	79
346954	ybeB	73	73
346814	tyrS-1	104	100
346909	trpS	90	85
347041	ykqC	73	61
346913	ysh1	65	51
346571	rplV	86	85
346636	mazG	62	62
347017	ybeY	76	76
346574	pdxJ	52	51
346432	yjiE	52	52
347104	atpH	60	60
347067	Ta1509	114	95
347052	rplD	86	85
346484	rplT	85	85
346950	rbfA	61	61
346969	rplB	101	100
346676	yfbW	90	55
346500	hemA	76	76
347110	nuoA1	66	55
346940	rpmH	53	53
346479	dapA1	151	95
346876	rpsR	86	83
347135	yjeF	100	96
346565	rpsF	77	77
346987	yigZ	56	55
346589	prsA	122	99
347058	gap	139	85
347142	ygcE	143	68
347098	rpsG	87	86
346798	rplI	85	85
346931	def	124	85
346804	glnB	129	69
346525	queA	77	72
346823	ftsZ	105	92
346727	truB	99	97
346601	ndhD	410	82
346944	yajC	59	58
347007	rpsL	85	83
346453	rnh2	84	82
346602	scpB	62	59
346733	hspA	109	61
346656	upp	66	66
346841	murB	87	83
347064	glnA4	151	89
346901	yhbC	61	61
346910	rplW	77	77
347011	yraL	93	84
346687	ydeJ	116	89
346683	nrdF	53	51
346430	rpsB	84	84
347039	rpsN	53	52
346722	mscL	53	51
346427	cobD	55	53
346604	polA	106	85
346976	APE2550	88	86
346692	yfiF	56	53
346435	yidD	69	68
346694	pepP	174	99
347005	maP3	136	100
346786	atpB	90	81
347097	rplN	101	100
346958	rsgA	81	65
346964	pdxA	59	58
346647	miaA	89	85
347003	rplY	75	74
346967	ruvC	74	74
347103	marC	72	53
346559	mutL	69	68
346877	MTH1811	140	81
346817	nadE	106	98
346990	Cj1095	56	53
346908	nudF	84	71
346965	hly	56	52
346726	gidB	83	81
346917	cydA	75	61
346998	cydB	71	56
346509	dnaJ	170	90
346664	grpE	91	89
346627	rplK	100	100
346526	ribE	82	78
346532	XOO1507	85	85
346672	npdA	86	68
347014	dapE	147	68
346916	APE0632	126	77
346544	artP	5105	100
346451	basS	2027	90
347117	fabG1	1337	97
347138	pmrA	1080	88
346858	XOO3759	1038	66
346903	RSp0787	875	94
346634	yfmS	745	57
346476	pkn24	701	53
346595	infB	693	100
346974	atoC	660	60
347051	wbyK	565	97
346743	gcdH2	542	59
346992	Ta0439	537	87
347000	ycxD	537	98
346496	caiD-2	530	73
346542	rffG	488	96
346652	kdpB	443	95
346725	Lpd2	439	95
346754	csx049	436	77
346650	fabF2	429	84
346920	gabT1	422	96
346835	exuT	419	73
347137	ttgB	410	70
346651	TVG0003442	384	82
346701	idnD	358	84
346777	yugC	317	96
347024	galU	311	100
347136	valS	308	100
346962	oppA	304	80
346584	dppC	295	89
346715	yntB	295	88
346588	ugpE	290	52
346504	dkgA3	289	71
346748	atpA	284	100
346638	nifS3	282	95
346889	cysT	279	52
347140	nuoB	274	71
346516	pan2	273	100
346494	rpoH	267	84
347083	srmB	263	88
346925	rpoE	263	60
346886	rluC	255	85
347040	era	253	85
347100	glnP	247	64
346459	envC	247	71
346728	fadA	239	63
346686	dmsB	236	61
346645	fadR	235	51
346428	idhA	234	74
346843	degQ	234	88
346630	xerC	233	89
346429	tcsS3	229	52
347065	ftsY	226	98
346682	clpA	226	85
346560	ilvG	224	86
346606	yjgB	216	59
346758	purF	215	99
346621	yggB	215	94
346519	pilB	214	62
346865	pal	214	53
346808	metB	212	86
346533	pbpD	211	81
346952	uvrD	209	89
346433	glmM	206	98
346679	lrpA1	205	58
346929	ptsI	204	91
346564	penA	204	83
346960	lgtD	202	65
346543	pabB	199	90
346444	ycbL	198	90
346685	potE	197	69
346930	ygcU	196	81
346928	trx-2	194	91
346853	cysM	193	89
346977	miaB	193	94
346521	pstA1	192	85
346445	MM0178	192	56
347016	msrA	192	86
347105	accC	191	89
346836	ychF	190	100
346821	yhjJ	189	79
346718	holB	188	100
346633	norM	187	73
346593	artJ	186	64
346501	tftE	185	62
347070	cobA	185	77
347057	trxB	183	99
347010	wbtI	183	73
346723	lytC	179	69
346832	ftsW	178	83
346829	sdhA	177	91
346983	nagZ	173	70
346818	prfB	171	85
346563	ssuC	168	64
346615	parA	167	83
346434	opuE	167	69
346518	modB	167	71
346485	yajF	167	62
347121	suhB	166	77
347101	yqiG	164	65
347068	recG	164	85
346668	odhB	164	73
346943	aspC	163	91
346490	moxR	163	70
346698	ytvI	162	71
346874	leuA	161	83
346614	rluB	160	83
347081	icd	158	87
346953	mraY	158	85
346527	topA	157	100
347042	kefB	156	73
346635	aroA	156	93
346622	dexB	155	56
346810	pta	154	85
346450	hscA	152	90
346512	ilvE	151	92
346740	ybaN	151	62
346654	thiF	149	87
346927	secF	149	85
346869	rpsA	147	84
347053	MK0880	144	64
347028	uvrA	143	90
346489	purN	141	85
346705	clpX	138	83
346895	glcF	137	56
346805	ppiB	137	82
346915	nlaB	135	80
347031	ampC	134	58
347144	rfbP	133	70
347037	yggW	133	83
346884	lysC	132	93
346850	cca	131	85
347102	ribA/B	131	88
346539	ispF	130	73
347013	yafL	130	53
346690	moeA	129	70
347099	ldc	128	89
346617	gltD	127	74
346478	yigW	125	96
346596	h16_A3654	125	54
346906	tetV	124	72
346644	guaB	124	93
346461	gltB2	124	82
346471	yjbN	124	84
346550	gpmA	124	61
346801	hflC	123	80
347086	kbl	122	68
346838	nrdE	121	92
346675	yjfF	121	54
346742	fsR	120	52
346935	gltA	120	76
347049	ctpA	120	71
347019	tpx	119	76
346811	lon	118	75
346773	trpB	118	89
346475	yneB	117	50
346579	amt	117	76
347116	ogt	117	87
346481	dnaE	117	85
346731	yohD	117	69
346824	tpx	116	79
346770	dctA	116	64
347074	crp	116	55
346455	ychM	116	58
346922	metS	115	100
346751	dacA	114	57
346934	cheR	113	56
346680	ycgM	113	72
347063	nth	113	98
346720	bcp	113	53
346610	aroE	112	91
346849	PF1538	112	67
346914	phnX	112	63
346662	tkt	112	86
346465	murC.1	112	83
346941	ftsK	112	79
346438	aarF	111	64
346684	ribD	111	77
346764	carB	110	94
346825	minD	109	93
346896	recQ2	109	66
346961	hemK	109	85
347012	cysS	108	99
346472	ddl	108	86
346693	dxs	108	78
346893	guaA	107	96
346598	cheA	107	55
346537	purB	107	95
346619	TrmA	107	80
346710	gcvPA	107	69
346816	phdB	107	60
346907	spo0J	105	76
347035	ytrF	105	55
347062	asnB	105	55
346744	thiD	105	86
346774	nadK	105	95
346981	tadA	104	50
346949	rbsK	104	64
346456	adk	104	90
346632	accA	104	52
346576	glxR	103	55
346847	exoA	103	76
346761	gcp	103	100
347118	ycfF	103	92
346834	ppx1	103	70
346569	murA	103	83
347133	carA	102	94
346477	argB	102	83
346870	ham1	102	96
346975	fumC	102	80
346855	pykA	101	88
346547	pabA	101	85
346507	yjgF	101	72
346993	minD	100	64
346883	ilvA	100	72
346780	kdsA	100	71
346616	pdhA	100	60
346524	alr	100	83
347036	rpe	99	87
346988	gcvT	98	72
346997	uvrC	98	88
346460	pyrH	98	98
346597	coxA	98	60
346712	purE	97	94
346926	ribD	97	88
346902	fmt	97	85
346991	yfbT	97	58
346785	ycf63	97	52
346739	mreB	97	68
346600	cysE1	97	69
346448	cpdB	96	55
346844	htpX	96	73
346989	etfA	96	60
346702	pnp	96	84
346789	dnaB	96	85
346736	hflX	95	86
347048	-	95	50
346956	arnC	94	55
346581	purD	94	92
346441	h16_B0658	94	59
346658	ugpQ	94	59
346540	pepN	94	58
346717	purM	93	93
346545	ndh	92	58
346585	sucD	92	76
347032	cheB	92	52
347125	yrdA	92	66
346809	folC	92	85
346905	hmuT	91	59
346631	tmk	91	88
346746	pstS	91	61
346443	purH	91	87
346757	aroB	91	82
346624	folP	91	83
346446	uvrB	91	89
347030	birA	90	86
346963	pheA	90	82
346882	fixA	90	60
346839	rpoA	90	85
346768	dnaG	90	85
346503	pcm	89	59
346566	purK	89	71
346590	pth	89	85
346611	dnaN	89	85
347108	recA	89	85
346860	trpC	88	84
346464	slyD	88	58
347020	gmk	88	84
346491	cysC	87	57
347022	sdhB	87	70
346643	argH	87	85
346752	phnW	87	59
347088	sucC	87	75
346558	trmU	87	83
347002	murD	87	85
347080	rseP	87	83
346716	pgi	87	82
346820	feoB	86	64
347029	dnaQ	86	66
347082	thiE	86	75
346995	smf	86	82
347115	comE	86	69
346499	ubiE	85	77
346649	eriC	85	59
346760	gpsA	85	82
346936	hom	85	79
347004	ybiB	85	81
346587	deoD	85	66
346971	nuoH	85	66
346794	nuoF	85	53
346898	folE	85	72
346608	murE	85	83
346703	murG	85	84
346497	priA	85	85
347093	hisB	84	83
346887	purL	84	84
346806	trmD	84	84
346700	rplU	84	84
346688	ruvB	84	84
347043	radA	83	83
346862	mviN	83	70
347122	coaE	83	83
347092	ycaJ	82	81
346866	aroL	82	76
346957	recN	82	82
346737	rng	82	64
346861	rsmD	82	82
346463	speB	81	56
346890	folK	81	72
346842	murI	81	76
346426	murF	81	80
346440	rho	81	75
346713	PF2061	80	57
346639	thiC	80	74
346881	mesJ	80	80
346488	arsC	79	52
346586	glmU	79	79
346520	lolC	79	55
346756	mgtE	79	62
347055	ftsA	78	70
346813	proB	78	74
346719	corA	77	63
346517	ydaO	77	63
346625	nse	77	63
346458	yccW	77	53
346972	moaA	76	70
346939	proA	76	73
347061	panC	76	72
346454	noeJ	75	61
346708	purL	75	75
346599	cyoC	75	53
346734	speG	74	69
346827	nuoI	74	63
347130	yifB	74	69
346868	cmk	73	73
347085	mutY	73	72
346573	obgE	73	61
346447	glgB	73	51
346486	ydiB	73	73
346681	prmA	73	71
346894	thiL	72	71
346523	rpiB	72	57
346807	accA	71	70
346873	fsaA	71	54
347046	h16_A0588	71	64
347018	MM1031	70	70
347114	glpD1	70	51
347124	yicO	70	54
346452	ispH	70	67
346669	pyrR	70	63
346802	moaC	69	68
346674	trpF	69	65
346912	ung	69	59
347106	modA	69	57
346436	rph	68	68
346706	rnhA	68	65
346946	accD	68	68
346859	nuoE	68	50
346970	accB	67	64
346640	inhA	67	60
347129	ctaB	67	63
346729	mog	66	62
346641	queC	66	64
346607	ysxC	66	66
346511	hemE	66	66
346856	cysI	65	54
347075	rtcB	65	51
346769	lexA	65	58
346796	rfbC	64	55
347072	thiG	64	64
346466	mtnA	63	50
347077	apt	63	62
346996	yeaZ	63	63
346457	yfiA	62	61
346745	htpG	62	58
347059	dinG	59	52
346609	yaeT	59	55
346755	bioD	59	58
346999	sdaA	59	52
346871	lipB	58	57
346795	pyrF	58	58
347113	lpxD	58	50
346828	ptsH	58	52
346837	chlG	57	56
346767	purC	57	54
346561	pyrE	56	56
347095	ybgI	55	53
346784	lpxA-1	55	50
346677	cobQ	54	51
346721	folA	54	53
347126	pyrD	53	53
346932	yrbH	52	50
346495	PH0644	52	50
346747	moaE-1	52	51
346555	sbcC	51	50
346646	nadC	89	78
346628	napRT1	58	52
346480	purA	94	94
347131	maf	96	70
346492	phoT1_1	78	59
346984	rpsH	86	85
346506	rpsM	101	99
347001	pilD	52	50
347045	ggt	82	55
346696	metK	93	85
346921	AF1691	141	60
346442	rpoC	117	99
346522	rpoB	107	97
346549	dut	72	67
347069	mutM	92	66
346846	tsf	85	85
346776	radC	84	64
347033	atpG	82	81
346973	pssA	63	57
346772	pheS	101	100
346732	cspB	194	64
346904	hemH	70	68
347006	aroQ	65	63
346942	hemB-2	87	85
346541	pyrG	103	97
346788	hupB	187	80
346750	lpxB	51	50
346535	dtd	62	62
346577	pgsA	95	77
346945	tpiA	194	99
347073	ispB	209	98
346792	yegQ	81	51
346568	ung	53	51
346575	truA	99	93
347076	rpsK	102	100
347120	rplR	86	85
347139	rsib_orf.241	364	61
346510	argG	88	86
346833	mntA	105	67
347047	MM1076	91	74
346891	czrB	77	63
347107	pyrC	130	91
346553	pheT	109	100
346938	rplS	84	84
346502	dapF	80	79
346791	nuoK	65	55
347127	hisD	88	83
346730	yfgB	86	78
346872	nusA	85	85
346738	pgm	51	50
346567	hrcA	55	54
346779	secY	86	85
346994	pfkA	93	65
346897	iscR	80	58
347109	lysS	264	100
346735	bio2	64	64
346947	nrdR	70	68
347119	atpC	61	59
346529	lspA	67	61
346637	aroC	92	92
346557	fabH2	135	81
347015	clpP	127	85
347071	eno	107	98
346955	ilvD	127	83
347050	rplP	86	85
346612	yfiH	69	69
346437	ssb2	119	85
346554	ackA	72	57
346819	ppa	68	62
346775	mreC	55	55
346594	hisG	83	82
346797	petB	61	54
346548	ubiD	61	53
347090	dinP	111	71
346968	yrdC	125	92
346469	gatA	211	91
346534	prsA	153	65
347056	YbaB	60	59
347044	ansA	64	57
346800	sufB	144	78
346766	ilvN	80	73
346826	coaD	86	84
346918	yweE	128	54
346570	hemC	86	85
346851	aphA	95	60
346657	yebC	91	84
346629	plsX	69	68
346482	rplM	85	85
346673	panB	81	78
346793	rplF	85	84
346781	gcvH	95	76
346741	argF	195	98
346830	corB	206	85
346530	rpsI	100	100
346924	tlyA	55	55
346483	nadA	76	75
346578	tig	86	84
347025	recR	82	82
346885	nusG	86	85
346660	phoU	81	70
346513	dnaA	92	84
347112	acpS	53	53
346493	rimM	70	70
346787	ribF	88	85
347111	ald1	113	62
346933	rplA	100	100
346474	fabZ	85	72
346546	efp	101	85
346978	mopA	149	100
347143	rplX	82	81
347060	rnc	85	84
346605	sun	142	86
346439	nusB	83	83
346900	yjbQ	72	51
346691	rpsJ	100	99
347132	apbE	68	51
346799	acpP	85	82
346762	Cj0620	69	55
346582	ybaF	74	74
346655	pepA	91	70
346508	rplO	86	85
346724	rplJ	81	81
346536	rpsS	100	99
346948	pmbA	130	57
346899	groES	100	85
346592	rplQ	86	84
346831	lipA	77	71
347089	fumB	86	52
347087	ybeA	65	64
346505	infC	84	84
346782	agaY	92	68
346556	yceG	77	74
346648	glyQ	61	61
346583	glyS	59	59
347027	hisI	116	83
346966	rpsT	61	61
346951	ribH	92	89
346591	ppk	67	63
346854	kpdB	51	51
346803	gidA	75	73
346467	ruvA	84	84
346666	rplL	85	85
346659	leuC	212	91
347141	leuD	98	81
346892	argS	101	100
