# Supplementary material for: Sifting through genomes with iterative-sequence clustering produces a large, phylogenetically diverse protein-family resource
Source: BMC Bioinformatics. 2012 Oct 13;13:264. doi: 10.1186/1471-2105-13-264 (PMC3481395; doi:10.1186/1471-2105-13-264)
Supplement: Additional file 3 — Interpro annotations enriched among the quartile of SFams with the largest size. [file 1471-2105-13-264-S3.xlsx]

## Sheet: Supplemental_File_3.tab
Interpro ID	Corrected p-value	Interpro Description
IPR006311	0	NA
IPR006822	0.000138822	Coatomer, epsilon subunit
IPR008333	0.000139732	NA
IPR022324	0.000140339	Bacilysin exporter BacE, putative
IPR010982	0.000150707	Lambda repressor-like, DNA-binding
IPR015374	0.000152303	NA
IPR008854	0.000157388	Thiopurine S-methyltransferase
IPR000836	0.000180075	Phosphoribosyltransferase
IPR018181	0.000181081	NA
IPR002789	0.000183524	NA
IPR020008	0.000187537	NA
IPR011013	0.000241469	Glycoside hydrolase-type carbohydrate-binding
IPR001584	0.000244441	Integrase, catalytic core
IPR006054	0.00024939	DNA polymerase III, epsilon subunit
IPR006089	0.000258952	Acyl-CoA dehydrogenase, conserved site
IPR002586	0.000275504	NA
IPR003501	0.000282561	Phosphotransferase system, EIIB component, type 2/3
IPR014721	0.000290319	NA
IPR006140	0.000315204	D-isomer specific 2-hydroxyacid dehydrogenase, NAD-binding
IPR013011	0.0003286	Phosphotransferase system, EIIB component, type 2
IPR006963	0.000346265	Molybdopterin oxidoreductase, Fe4S4 domain
IPR001460	0.000363769	Penicillin-binding protein, transpeptidase
IPR002656	0.000374332	Acyltransferase 3
IPR003781	0.000377423	CoA-binding
IPR011759	0.000383775	Cytochrome C oxidase subunit II, transmembrane domain
IPR000951	0.000395785	Phthalate dioxygenase reductase
IPR016047	0.000415803	NA
IPR003960	0.00042272	ATPase, AAA-type, conserved site
IPR018527	0.000480128	Rubredoxin, iron-binding site
IPR000767	0.00056637	Disease resistance protein
IPR000447	0.000595067	FAD-dependent glycerol-3-phosphate dehydrogenase
IPR002482	0.000598731	Peptidoglycan-binding Lysin subgroup
IPR022437	0.000604483	NA
IPR011335	0.000626672	NA
IPR013781	0.000639255	Glycoside hydrolase, subgroup, catalytic domain
IPR022967	0.000728457	NA
IPR004455	0.000729434	NADP oxidoreductase, coenzyme F420-dependent
IPR015941	0.000798588	Transketolase-like, C-terminal
IPR009075	0.000811355	Acyl-CoA dehydrogenase/oxidase C-terminal
IPR006143	0.000830818	RND efflux pump, membrane fusion protein
IPR002575	0.000835191	NA
IPR010559	0.000892098	Signal transduction histidine kinase, internal region
IPR000683	0.00101428	Oxidoreductase, N-terminal
IPR000606	0.00104694	Helicase domain, viral-like
IPR008969	0.00112279	NA
IPR002509	0.00116014	Polysaccharide deacetylase
IPR004104	0.00119614	Oxidoreductase, C-terminal
IPR013120	0.00119614	NA
IPR000795	0.00129779	Protein synthesis factor, GTP-binding
IPR003646	0.00150115	NA
IPR010985	0.00151498	Ribbon-helix-helix
IPR013338	0.00155373	Lysozyme domain, subfamily 2
IPR012947	0.00155373	Threonyl/alanyl tRNA synthetase, SAD
IPR004638	0.00155373	Drug resistance transporter EmrB/QacA subfamily
IPR011055	0.00155884	NA
IPR020596	0.00163421	Ribosomal RNA adenine methylase transferase, conserved site
IPR010987	0.00175345	NA
IPR013780	0.00180249	Glycosyl hydrolase, family 13, all-beta
IPR004776	0.00184511	Auxin efflux carrier
IPR000089	0.00185582	NA
IPR006162	0.00188738	Phosphopantetheine attachment site
IPR015867	0.00192266	NA
IPR020441	0.00195118	Helix-turn-helix, Fis
IPR001264	0.00226368	Glycosyl transferase, family 51
IPR004013	0.00227264	PHP, C-terminal
IPR006016	0.00228732	UspA
IPR002290	0.00232571	Serine/threonine-protein kinase, catalytic domain
IPR019999	0.0024924	Anthranilate synthase component I
IPR011037	0.00256992	NA
IPR003088	0.00270682	Cytochrome c, class I
IPR003141	0.00298957	Polymerase/histidinol phosphatase, N-terminal
IPR011577	0.00298957	Cytochrome b561, bacterial/Ni-hydrogenase
IPR001411	0.00306151	NA
IPR011047	0.0031063	NA
IPR015946	0.00324123	NA
IPR008254	0.00327332	Flavodoxin/nitric oxide synthase
IPR015813	0.00337499	Pyruvate/Phosphoenolpyruvate kinase
IPR003148	0.00339679	Regulator of K+ conductance, N-terminal
IPR006058	0.00344801	2Fe-2S ferredoxin, iron-sulphur binding site
IPR000991	0.00345673	NA
IPR006290	0.00357543	Signal transduction histidine kinase, heavy metal sensor
IPR010067	0.00373415	ABC transporter, substrate-binding protein, aliphatic sulphonates
IPR011004	0.00396608	Trimeric LpxA-like
IPR004821	0.00418963	Cytidyltransferase-related
IPR019885	0.00420193	Transcription regulator HTH, AsnC-type, conserved site
IPR019756	0.00442215	Peptidase S26A, signal peptidase I, serine active site
IPR001104	0.00443139	3-oxo-5-alpha-steroid 4-dehydrogenase, C-terminal
IPR011764	0.00443139	Biotin carboxylation domain
IPR017926	0.00446209	NA
IPR002104	0.00450406	Integrase, catalytic
IPR001347	0.0046957	Sugar isomerase (SIS)
IPR015882	0.00473611	Acetylhexosaminidase, subunit a/b
IPR006665	0.00498091	Outer membrane protein, OmpA/MotB, C-terminal
IPR002797	0.00500991	Polysaccharide biosynthesis protein
IPR005158	0.00511279	NA
IPR002229	0.00541988	Blood group Rhesus C/E/D polypeptide
IPR014406	0.00548822	[NiFe]-hydrogenase-3-type complex, small subunit/NADH:quinone oxidoreductase, subunit NuoB
IPR001834	0.005578	NADH:cytochrome b5 reductase (CBR)
IPR002347	0.00560956	NA
IPR002198	0.00563941	Short-chain dehydrogenase/reductase SDR
IPR001638	0.0058338	Extracellular solute-binding protein, family 3
IPR004792	0.00607079	NA
IPR003716	0.00673495	DNA-directed RNA polymerase, omega subunit
IPR019931	0.00709136	NA
IPR001543	0.00737158	NA
IPR002781	0.00757866	Protein of unknown function DUF81
IPR015358	0.00758566	NA
IPR003997	0.00802147	RTX secretion protein D, Gram-negative bacteria
IPR016118	0.00825437	Phosphatidic acid phosphatase/chloroperoxidase, N-terminal
IPR005625	0.00854615	NA
IPR011010	0.00856436	DNA breaking-rejoining enzyme, catalytic core
IPR006306	0.00879769	Type III secretion protein HrpO
IPR010105	0.00879769	TonB-dependent siderophore receptor
IPR003395	0.00909373	NA
IPR006992	0.00939629	Amidohydrolase 2
IPR015943	0.00982033	WD40/YVTN repeat-like-containing domain
IPR003251	0.00989616	Rubrerythrin
IPR015083	0.0103497	Polyketide synthase, docking
IPR002191	0.0103497	Bacterial export protein FliQ, family 3
IPR008927	0.0105858	6-phosphogluconate dehydrogenase, C-terminal-like
IPR000189	0.0109076	Prokaryotic transglycosylase, active site
IPR001226	0.0109451	Flavodoxin, conserved site
IPR018647	0.0109451	NA
IPR000695	0.0109451	ATPase, P-type, H+ transporting proton pump
IPR007235	0.0109636	Glycosyl transferase, family 28, C-terminal
IPR010332	0.0111606	ATPase terminase subunit, putative
IPR006091	0.0113084	Acyl-CoA oxidase/dehydrogenase, central domain
IPR015985	0.011855	NA
IPR004044	0.011855	K Homology, type 2
IPR006655	0.0118954	Molybdopterin oxidoreductase, prokaryotic, conserved site
IPR000623	0.0128219	Shikimate kinase
IPR005797	0.0132417	Cytochrome b/b6, N-terminal
IPR005864	0.014251	ATPase, F0 complex, subunit B, bacterial
IPR023052	0.014251	NA
IPR014310	0.0146279	Signal transduction histidine kinase, phosphate regulon sensor PhoR
IPR010998	0.0147297	NA
IPR002296	0.0153594	N6 adenine-specific DNA methyltransferase, N12 class
IPR013538	0.0154205	Activator of Hsp90 ATPase homologue 1-like
IPR007730	0.0160021	NA
IPR000283	0.0160039	NADH:ubiquinone oxidoreductase, 75kDa subunit, conserved site
IPR001018	0.0160039	Beta-lactamase, class-B, conserved site
IPR005129	0.016346	NA
IPR007891	0.0170831	NA
IPR004091	0.0172298	Chemotaxis methyl-accepting receptor, methyl-accepting site
IPR006684	0.0172298	4-hydroxybenzoyl-CoA thioesterase
IPR011701	0.0172913	Major facilitator superfamily
IPR001806	0.0198223	Small GTPase superfamily
IPR011545	0.0199586	DNA/RNA helicase, DEAD/DEAH box type, N-terminal
IPR010065	0.0201831	Amino acid ABC transporter, permease protein, 3-TM domain, His/Glu/Gln/Arg/opine family
IPR004154	0.020462	Anticodon-binding
IPR005839	0.0210296	Methylthiotransferase
IPR001120	0.0219751	NA
IPR001455	0.0229023	SirA-like
IPR006083	0.0232959	Phosphoribulokinase/uridine kinase
IPR002792	0.0232959	NA
IPR011619	0.0238715	Ferrous iron transport protein B, N-terminal
IPR019775	0.0254076	NA
IPR001307	0.0256998	Thiosulphate sulfurtransferase, conserved site
IPR020472	0.0257991	NA
IPR006664	0.0259365	Outer membrane protein, bacterial
IPR009000	0.0273904	NA
IPR020845	0.0276734	NA
IPR013784	0.0282358	Carbohydrate-binding-like fold
IPR013199	0.0294268	NA
IPR005483	0.0294268	Carbamoyl-phosphate synthase, large subunit, CPS-domain
IPR008265	0.0294268	Lipase, GDSL, active site
IPR010994	0.0296394	NA
IPR013658	0.0313074	NA
IPR002416	0.031766	Bacterial general secretion pathway protein H
IPR019776	0.031766	Flagellar basal body rod protein, conserved site
IPR022436	0.0332921	NA
IPR022439	0.0332921	NA
IPR016166	0.0346205	FAD-binding, type 2
IPR014940	0.0353105	NA
IPR018163	0.0353105	Threonyl/alanyl tRNA synthetase, class II-like, putative editing domain
IPR020456	0.0356597	Acylphosphatase
IPR011251	0.035746	Luciferase-like domain
IPR000357	0.0360127	HEAT
IPR002500	0.0379285	Phosphoadenosine phosphosulphate reductase
IPR011095	0.0383135	D-alanine--D-alanine ligase, C-terminal
IPR003352	0.0384287	Phosphotransferase system, EIIC
IPR013786	0.0391216	Acyl-CoA dehydrogenase/oxidase, N-terminal
IPR023170	0.0391216	NA
IPR013570	0.0403716	NA
IPR015424	0.0416014	NA
IPR000813	0.0422801	7Fe ferredoxin
IPR014777	0.0423952	Tetrapyrrole methylase, subdomain 1
IPR001221	0.0433116	Phenol hydroxylase reductase
IPR000731	0.0437494	Sterol-sensing domain
IPR004107	0.0448046	Integrase, SAM-like, N-terminal
IPR008168	0.0451086	Cytochrome c, class IC
IPR011767	0.0451086	Glutaredoxin active site
IPR002373	0.0451086	cAMP/cGMP-dependent protein kinase
IPR012908	0.0466824	GPI inositol-deacylase PGAP1-like
IPR005476	0.0467818	Transketolase, C-terminal
IPR022272	0.0467818	NA
IPR002225	0.0467818	3-beta hydroxysteroid dehydrogenase/isomerase
IPR016195	0.0468147	Polymerase/histidinol phosphatase-like
IPR011332	0.0468147	Ribosomal protein, zinc-binding domain
IPR006093	0.0477134	Oxygen oxidoreductase covalent FAD-binding site
IPR009010	0.0477399	Aspartate decarboxylase-like fold
IPR011702	0.0486946	Glutamine amidotransferase superfamily
IPR003358	0.0486946	tRNA (guanine-N-7) methyltransferase
IPR001020	0.048723	Phosphotransferase system, HPr histidine phosphorylation site
