# Supplementary material for: Sifting through genomes with iterative-sequence clustering produces a large, phylogenetically diverse protein-family resource
Source: BMC Bioinformatics. 2012 Oct 13;13:264. doi: 10.1186/1471-2105-13-264 (PMC3481395; doi:10.1186/1471-2105-13-264)
Supplement: Additional file 4 — Interpro annotations enriched among SFams with a precision less than 0.75. [file 1471-2105-13-264-S4.xlsx]

## Sheet: Supplemental_File_4.tab
Interpro ID	Corrected p-value	Interpro Description
IPR011991	0	NA
IPR001647	0	DNA-binding HTH domain, TetR-type
IPR019199	0.000100848	NA
IPR007048	0.000100848	NA
IPR002509	0.000106327	Polysaccharide deacetylase
IPR020546	0.000109044	ATPase, F1 complex, delta/epsilon subunit, N-terminal
IPR001128	0.000117129	Cytochrome P450
IPR003825	0.000130177	Colicin V production, CvpA
IPR008816	0.000136837	Glycine zipper 2TM domain
IPR008966	0.000137072	NA
IPR017446	0.000146442	NA
IPR008621	0.000149029	NA
IPR007348	0.000149029	Copper resistance protein CopC, core
IPR001492	0.000149029	Flagellin
IPR004143	0.000149659	Biotin/lipoate A/B protein ligase
IPR012296	0.000149917	NA
IPR014051	0.000153071	NA
IPR000671	0.000153071	Peptidase A31, hydrogen uptake protein
IPR005273	0.000155132	NA
IPR016174	0.000157983	Di-haem cytochrome, transmembrane
IPR018146	0.000189489	Glyoxalase I, conserved site
IPR010985	0.0002021	Ribbon-helix-helix
IPR011922	0.000205001	Cell division protein, FtsL -like
IPR005531	0.00020542	NA
IPR000352	0.000216489	Peptide chain release factor class I/class II
IPR008201	0.000216489	NA
IPR003012	0.000219254	Tetracycline transcriptional regulator, TetR
IPR021735	0.000219254	NA
IPR010664	0.000220133	NA
IPR003997	0.000233454	RTX secretion protein D, Gram-negative bacteria
IPR000391	0.000235645	Aromatic-ring-hydroxylating dioxygenase, beta subunit
IPR006091	0.000241445	Acyl-CoA oxidase/dehydrogenase, central domain
IPR021127	0.000253478	NA
IPR000158	0.000253478	Cell division protein FtsZ
IPR010917	0.000255873	NA
IPR003148	0.000262278	Regulator of K+ conductance, N-terminal
IPR011322	0.000263993	NA
IPR006913	0.000263993	Glutathione-dependent formaldehyde-activating family, GFA
IPR021321	0.000264361	NA
IPR020805	0.000264361	Cell division protein FtsZ, conserved site
IPR001469	0.000264361	ATPase, F1 complex, delta/epsilon subunit
IPR000092	0.000276119	Polyprenyl synthetase
IPR006690	0.000276119	Outer membrane protein, OmpA-like, conserved site
IPR006163	0.000298675	Phosphopantetheine-binding
IPR003856	0.000321114	Lipopolysaccharide biosynthesis
IPR022967	0.000328287	NA
IPR001107	0.000330442	NA
IPR007891	0.000354201	NA
IPR012127	0.000362097	Cytochrome c prime
IPR012809	0.000362097	NA
IPR009056	0.000382285	Cytochrome c domain
IPR003805	0.000384031	Cobalamin (vitamin B12) biosynthesis CobS, cobalamin-5-phosphate synthase
IPR000988	0.000384031	NA
IPR007497	0.000460838	NA
IPR013785	0.000460944	Aldolase-type TIM barrel
IPR010343	0.000461828	NA
IPR005650	0.000461828	Penicillinase repressor
IPR006175	0.000464122	NA
IPR004875	0.000490452	DDE superfamily endonuclease, CENP-B-like
IPR004291	0.000502879	NA
IPR003718	0.000511212	Peroxiredoxin, OsmC-like protein
IPR020456	0.000516694	Acylphosphatase
IPR007485	0.000516694	Lipopolysccharide assembly, LptE
IPR009053	0.000519967	NA
IPR015683	0.00053039	NA
IPR011576	0.000551557	Pyridoxamine 5'-phosphate oxidase-like, FMN-binding domain
IPR005797	0.000560535	Cytochrome b/b6, N-terminal
IPR016047	0.000585039	NA
IPR008554	0.000587767	NA
IPR007903	0.000590461	NA
IPR012783	0.000595279	NA
IPR004665	0.000595279	Transcription termination factor Rho
IPR018191	0.000595279	4-oxalocrotonate tautomerase, bacteria/archaea
IPR014162	0.000616334	NA
IPR006444	0.000616334	NA
IPR003751	0.000637489	Carbon storage regulator
IPR018192	0.000637489	NA
IPR010916	0.000646696	NA
IPR002328	0.000711532	Alcohol dehydrogenase, zinc-type, conserved site
IPR005075	0.000766142	Peptidase M4, propeptide, PepSY
IPR001867	0.000768743	Signal transduction response regulator, C-terminal
IPR006675	0.000775354	NA
IPR021647	0.000796482	NA
IPR014717	0.000807451	NA
IPR000522	0.000844805	ABC transporter, permease protein
IPR012451	0.000945866	NA
IPR021529	0.000945866	NA
IPR007236	0.000945866	NA
IPR007359	0.000945866	NA
IPR022572	0.000963284	NA
IPR005495	0.000978766	Permease YjgP/YjgQ, predicted
IPR020948	0.000978766	NA
IPR001702	0.00100901	Porin, Gram-negative type
IPR007403	0.00103095	NA
IPR016048	0.00120184	NA
IPR005143	0.00127952	NA
IPR020592	0.00130529	Ribosomal protein S16, conserved site
IPR014314	0.00130529	Succinate dehydrogenase, cytochrome b556 subunit
IPR000462	0.00131458	CDP-alcohol phosphatidyltransferase
IPR000829	0.00135451	Diacylglycerol kinase, prokaryotic
IPR005616	0.00135451	NA
IPR004881	0.00135473	Ribosome biogenesis GTPase RsgA, putative
IPR021309	0.00146343	NA
IPR015891	0.00147521	NA
IPR010499	0.00150071	NA
IPR013406	0.00152852	NA
IPR012826	0.00152852	Flagellar motor switch FliN
IPR010390	0.00152852	NA
IPR018038	0.00152852	Ribosomal protein L30, conserved site
IPR000067	0.00160598	Flagellar FliF M-ring protein
IPR014169	0.00161236	Peptidoglycan-associated lipoprotein
IPR022781	0.00177851	Flagellar biosynthesis protein, FliO
IPR017517	0.00179957	NA
IPR001872	0.00179957	Peptidase A8, signal peptidase II
IPR008767	0.00180055	NA
IPR012910	0.00180625	TonB-dependent receptor, plug
IPR011662	0.00182507	Secretin/TonB, short N-terminal
IPR001972	0.00182507	Stomatin
IPR002701	0.00183441	Chorismate mutase
IPR002938	0.00188563	NA
IPR005653	0.00189054	NA
IPR003731	0.00189054	NA
IPR009002	0.00191294	NA
IPR018313	0.00206016	Extracellular solute-binding protein, family 3, conserved site
IPR000914	0.00206375	Bacterial extracellular solute-binding protein, family 5
IPR001455	0.00210195	SirA-like
IPR003122	0.00225438	Chemotaxis methyl-accepting receptor, ligand-binding
IPR018764	0.00225438	Anti-sigma K factor RskA
IPR013100	0.00225438	NA
IPR007182	0.00225438	NA
IPR013200	0.00228109	NA
IPR007061	0.00228395	NA
IPR018389	0.00228395	Extracellular solute-binding protein, family 7, bacteria
IPR006542	0.00228395	NA
IPR004659	0.00230804	Ribonuclease E/G
IPR006295	0.00231701	DNA primase, DnaG
IPR011663	0.00275359	UbiC transcription regulator-associated
IPR007272	0.00275359	NA
IPR004675	0.00275359	Alkylhydroperoxidase AhpD core
IPR001533	0.00279186	Transcriptional coactivator/pterin dehydratase
IPR014004	0.00279186	NA
IPR014177	0.00293525	NA
IPR014164	0.00293525	TonB-system energizer ExbB type-1
IPR006383	0.00294418	HAD-superfamily hydrolase, subfamily IB, PSPase-like
IPR001497	0.00294418	Methylated-DNA-[protein]-cysteine S-methyltransferase, active site
IPR003416	0.00310099	MgtC/SapB transporter
IPR003717	0.00310099	Recombination protein O, RecO
IPR014962	0.00310099	NA
IPR005324	0.00310099	Ribosomal protein S5, C-terminal
IPR009937	0.00311023	NA
IPR007038	0.00328116	NA
IPR013597	0.00330755	NA
IPR000529	0.00330755	Ribosomal protein S6
IPR015424	0.00335902	NA
IPR002123	0.00347616	Phospholipid/glycerol acyltransferase
IPR010419	0.00364267	NA
IPR022171	0.00364267	NA
IPR013813	0.00365457	NA
IPR000709	0.00403809	Leu/Ile/Val-binding protein
IPR010057	0.00416752	NA
IPR022689	0.00416752	Iron dependent repressor, diptheria toxin type
IPR021866	0.00416752	NA
IPR009526	0.00416752	NA
IPR002831	0.0042051	NA
IPR019587	0.00427839	NA
IPR007016	0.00429473	NA
IPR013429	0.00430531	NA
IPR023058	0.00430531	NA
IPR011979	0.00435572	NA
IPR010052	0.00435572	General secretion pathway protein I
IPR003413	0.00435572	Type II secretion system protein I/J
IPR005122	0.00461301	NA
IPR007379	0.00476364	Membrane transporter, Tim44-related/Ribosomal protein L45
IPR021255	0.00503173	NA
IPR008949	0.00504364	NA
IPR001036	0.00529356	Acriflavin resistance protein
IPR011437	0.00564259	NA
IPR010642	0.00564259	NA
IPR003362	0.00600461	NA
IPR000825	0.00604767	SUF system FeS cluster assembly, SufBD
IPR003795	0.00604767	NA
IPR004701	0.00653911	Phosphotransferase system, fructose subfamily IIA component
IPR006092	0.00659668	Acyl-CoA dehydrogenase, N-terminal
IPR006649	0.00673485	NA
IPR013011	0.00675063	Phosphotransferase system, EIIB component, type 2
IPR007337	0.00675063	NA
IPR003834	0.00675063	Cytochrome c assembly protein, transmembrane domain
IPR010718	0.00705392	NA
IPR007367	0.00705392	NA
IPR013321	0.0074995	Arc-type ribbon-helix-helix
IPR003342	0.00775022	Glycosyl transferase, family 39
IPR010279	0.00802239	NA
IPR020460	0.0082036	NA
IPR005490	0.00825797	L,D-transpeptidase catalytic domain
IPR006300	0.00835704	Flagellar basal-body rod protein FlgB
IPR017516	0.00835704	NA
IPR020538	0.00835704	NA
IPR017143	0.00835704	NA
IPR018648	0.00835704	NA
IPR007401	0.00862428	NA
IPR008978	0.00954529	NA
IPR003488	0.00975782	DNA recombination-mediator protein A
IPR017968	0.00975782	NA
IPR011033	0.00980753	NA
IPR020822	0.0100422	Chorismate mutase, type II
IPR004552	0.010766	1-acyl-sn-glycerol-3-phosphate acyltransferase
IPR015454	0.010766	Cyclin B, G2/mitotic-specific
IPR006448	0.010766	NA
IPR008218	0.010766	ATPase, V1/A1 complex, subunit F
IPR001482	0.0108733	Type II secretion system protein E
IPR012506	0.0110024	YhhN-like
IPR000390	0.0110024	Small multidrug resistance protein family
IPR014001	0.0114475	NA
IPR010034	0.0117325	Molybdopterin converting factor, subunit 1
IPR016940	0.0117325	NA
IPR002473	0.0117325	CXC chemokine, interleukin 8
IPR020459	0.0120792	NA
IPR007737	0.0120792	NA
IPR010989	0.0120792	t-SNARE
IPR020549	0.0120993	Uncharacterised protein family UPF0054, conserved site
IPR022496	0.0120993	NA
IPR014400	0.0120993	Cyclin A/B/D/E
IPR002197	0.0123938	Helix-turn-helix, Fis-type
IPR003680	0.0126094	Flavodoxin-like fold
IPR019307	0.0126094	NA
IPR020945	0.0127367	NA
IPR005598	0.0127715	NA
IPR001865	0.0130003	Ribosomal protein S2
IPR004010	0.0136158	Cache
IPR010181	0.0136544	NA
IPR013217	0.0138407	NA
IPR001034	0.0145727	Transcription regulator HTH, DeoR N-terminal
IPR004761	0.0149271	Spore germination GerAB
IPR010372	0.0149271	DNA polymerase III, delta
IPR002777	0.0159083	Prefoldin beta-like
IPR012000	0.0159083	Thiamine pyrophosphate enzyme, central domain
IPR001537	0.0162003	tRNA/rRNA methyltransferase, SpoU
IPR003837	0.0167321	Glu-tRNAGln amidotransferase, C subunit
IPR000498	0.0178563	Outer membrane protein, OmpA-like, transmembrane domain
IPR005648	0.0183757	NA
IPR001648	0.0198303	Ribosomal protein S18
IPR001802	0.0198837	Mercury scavenger protein
IPR004638	0.0202751	Drug resistance transporter EmrB/QacA subfamily
IPR018334	0.0202751	Transcription regulator ArsR, conserved site
IPR008861	0.0202751	NA
IPR005770	0.0202751	Phosphonate-binding periplasmic protein
IPR009293	0.0203906	NA
IPR004323	0.0203906	Divalent ion tolerance protein, CutA
IPR007454	0.0203906	NA
IPR018639	0.0203906	NA
IPR009097	0.0210694	RNA ligase/cyclic nucleotide phosphodiesterase
IPR017442	0.0214986	Serine/threonine-protein kinase-like domain
IPR008995	0.0223758	Molybdate/tungstate binding
IPR010095	0.0235957	NA
IPR003701	0.0237934	DNA repair exonuclease
IPR006306	0.0237934	Type III secretion protein HrpO
IPR010105	0.0237934	TonB-dependent siderophore receptor
IPR000851	0.0238672	Ribosomal protein S5
IPR009825	0.0239328	Protein of unknown function DUF1393
IPR002168	0.0241462	Lipase, GDXG, active site
IPR001882	0.0241859	NA
IPR013362	0.0276744	NA
IPR018673	0.0276744	NA
IPR012373	0.0276744	NA
IPR003577	0.0276744	NA
IPR013810	0.0277203	Ribosomal protein S5, N-terminal
IPR010064	0.0277203	NA
IPR011113	0.0277204	Rho termination factor, RNA-binding
IPR018750	0.0277204	NA
IPR018480	0.0277204	NA
IPR001753	0.0283583	Crotonase, core
IPR001444	0.0299328	Flagellar basal body rod protein, N-terminal
IPR005359	0.0314998	NA
IPR016461	0.0314998	NA
IPR018740	0.0314998	NA
IPR010067	0.0314998	ABC transporter, substrate-binding protein, aliphatic sulphonates
IPR018275	0.0328158	Ribosomal protein S18, conserved site
IPR007922	0.0363154	NA
IPR000873	0.0370341	AMP-dependent synthetase/ligase
IPR019885	0.0375013	Transcription regulator HTH, AsnC-type, conserved site
IPR003607	0.037536	Metal-dependent phosphohydrolase, HD domain
IPR007607	0.0378596	NA
IPR006992	0.038409	Amidohydrolase 2
IPR010998	0.0393458	NA
IPR005614	0.0399666	NA
IPR000032	0.0419896	Phosphotransferase system, phosphocarrier HPr protein-like
IPR021765	0.0419896	NA
IPR000577	0.042049	Carbohydrate kinase, FGGY
IPR003016	0.0432115	NA
IPR001207	0.0434552	Transposase, mutator type
IPR003770	0.0435702	NA
IPR023169	0.0435908	NA
IPR007436	0.0435908	NA
IPR003807	0.0442072	NA
IPR018490	0.044289	NA
IPR018484	0.0447212	Carbohydrate kinase, FGGY, N-terminal
IPR019533	0.0454648	NA
IPR000838	0.0458302	RNA polymerase sigma factor 70, ECF, conserved site
IPR005702	0.0473042	Exopolysaccharide synthesis protein
IPR006450	0.0473042	NA
IPR011256	0.0491771	NA
