# Supplementary material for: Sifting through genomes with iterative-sequence clustering produces a large, phylogenetically diverse protein-family resource
Source: BMC Bioinformatics. 2012 Oct 13;13:264. doi: 10.1186/1471-2105-13-264 (PMC3481395; doi:10.1186/1471-2105-13-264)
Supplement: Additional file 7 — Interpro annotations enriched among the quartile of SFams with the highest number of degrees. [file 1471-2105-13-264-S7.xlsx]

## Sheet: Supplemental_File_7.tab
Interpro ID	Corrected p-value	Interpro Description
IPR004358	0	Signal transduction histidine kinase-related protein, C-terminal
IPR013655	0	PAS fold-3
IPR001789	0	Signal transduction response regulator, receiver domain
IPR003661	0	Signal transduction histidine kinase, subgroup 1, dimerisation/phosphoacceptor domain
IPR001610	0	PAC motif
IPR011006	0	NA
IPR000014	0	PAS
IPR000700	0	PAS-associated, C-terminal
IPR013767	0	PAS fold
IPR003594	0	ATPase-like, ATP-binding domain
IPR003660	0	HAMP linker domain
IPR009082	0	Signal transduction histidine kinase, homodimeric
IPR003439	0	ABC transporter-like
IPR016040	0	NAD(P)-binding domain
IPR005467	0	Signal transduction histidine kinase, core
IPR013656	0	NA
IPR009057	0	Homeodomain-like
IPR001455	0.000100039	SirA-like
IPR003122	0.0001024	Chemotaxis methyl-accepting receptor, ligand-binding
IPR004845	0.0001024	Type II secretion system GspD, conserved site
IPR019887	0.000109058	Transcription regulator AsnC-type, C-terminal
IPR000194	0.000109058	ATPase, F1/V1/A1 complex, alpha/beta subunit, nucleotide-binding domain
IPR001972	0.000109058	Stomatin
IPR015919	0.000111593	Cadherin-like
IPR011659	0.00011221	NA
IPR012309	0.000120266	DNA ligase, ATP-dependent, C-terminal
IPR008878	0.000120266	NA
IPR018038	0.000120266	Ribosomal protein L30, conserved site
IPR002471	0.000129497	Peptidase S9, serine active site
IPR012907	0.000130626	Peptidase S11, D-Ala-D-Ala carboxypeptidase A, C-terminal
IPR017963	0.000131085	DNA-repair protein, UmuC-like, N-terminal
IPR007895	0.000131085	NA
IPR005475	0.000131085	NA
IPR010994	0.000136605	NA
IPR015992	0.000136839	Deoxyribonuclease, TatD
IPR007641	0.000136839	RNA polymerase Rpb2, domain 7
IPR001828	0.000147521	NA
IPR007693	0.00014953	DNA helicase, DnaB-like, N-terminal
IPR010566	0.000149618	NA
IPR000688	0.000149618	Hydrogenase nickel incorporation protein HypA/HybF
IPR008270	0.000149618	Glycoside hydrolase, family 25, active site
IPR013242	0.000149618	NA
IPR002850	0.000154997	NA
IPR007696	0.000162891	DNA mismatch repair protein MutS, core
IPR000095	0.000166582	PAK-box/P21-Rho-binding
IPR007502	0.000172022	Helicase-associated domain
IPR002898	0.000205865	MotA/TolQ/ExbB proton channel
IPR004155	0.000227381	NA
IPR000322	0.000227478	Glycoside hydrolase, family 31
IPR005323	0.000235655	Bacterial pullanase-associated protein
IPR019462	0.000235655	DNA-directed RNA polymerase, beta subunit, external 1 domain
IPR014164	0.000235655	TonB-system energizer ExbB type-1
IPR004111	0.000246849	Tetracycline transcriptional regulator, TetR, C-terminal
IPR000606	0.000269005	Helicase domain, viral-like
IPR007047	0.000270011	NA
IPR001461	0.000306662	Peptidase A1
IPR001926	0.000323337	Pyridoxal phosphate-dependent enzyme, beta subunit
IPR004881	0.000339674	Ribosome biogenesis GTPase RsgA, putative
IPR001478	0.000379977	PDZ/DHR/GLGF
IPR005480	0.000382897	Carbamoyl-phosphate synthetase, large subunit, oligomerisation
IPR002204	0.000382897	3-hydroxyisobutyrate dehydrogenase-related, conserved site
IPR013482	0.000383356	Molybdopterin-guanine dinucleotide biosynthesis protein A
IPR001586	0.000383356	Beta-lactamase, class-C active site
IPR000115	0.000383356	Phosphoribosylglycinamide synthetase
IPR011159	0.000383356	Phosphoprotein phosphatase PPZ
IPR001078	0.000388471	2-oxoacid dehydrogenase acyltransferase, catalytic domain
IPR002989	0.000388471	NA
IPR007120	0.000388471	DNA-directed RNA polymerase, subunit 2, domain 6
IPR003646	0.00041224	NA
IPR005770	0.000451928	Phosphonate-binding periplasmic protein
IPR013766	0.000471153	Thioredoxin domain
IPR005712	0.000488025	Ribosomal protein S5, bacterial-type
IPR000422	0.000488025	3,4-dihydroxy-2-butanone 4-phosphate synthase, RibB
IPR012156	0.000488025	Cold shock, CspA
IPR020826	0.000488025	NA
IPR013810	0.000496304	Ribosomal protein S5, N-terminal
IPR001814	0.000506338	Gene IV protein
IPR002301	0.000506338	Isoleucyl-tRNA synthetase
IPR015702	0.000538387	NADPH cytochrome P450 reductase/Sulphite reductase/NOS
IPR002312	0.000538387	Aspartyl/Asparaginyl-tRNA synthetase, class IIb
IPR019574	0.000538387	NADH:ubiquinone oxidoreductase, subunit G, iron-sulphur binding
IPR005580	0.000538387	NA
IPR006415	0.000539939	ATPase, P-type, magnesium-translocating
IPR019405	0.000545617	NA
IPR006685	0.000551626	Mechanosensitive ion channel MscS
IPR003501	0.000552572	Phosphotransferase system, EIIB component, type 2/3
IPR015522	0.000617788	NA
IPR006913	0.000629635	Glutathione-dependent formaldehyde-activating family, GFA
IPR015391	0.000639459	NA
IPR013078	0.000669408	NA
IPR012332	0.000770596	NA
IPR003607	0.000771674	Metal-dependent phosphohydrolase, HD domain
IPR000577	0.000780551	Carbohydrate kinase, FGGY
IPR000673	0.00101428	Signal transduction response regulator, chemotaxis, protein-glutamate methylesterase
IPR006115	0.00110056	6-phosphogluconate dehydrogenase, NADP-binding
IPR019888	0.00110502	Transcription regulator AsnC-type
IPR005476	0.00110502	Transketolase, C-terminal
IPR002225	0.00110502	3-beta hydroxysteroid dehydrogenase/isomerase
IPR016187	0.00117517	C-type lectin fold
IPR013126	0.00122535	NA
IPR022171	0.00123965	NA
IPR002925	0.00126624	Dienelactone hydrolase
IPR013658	0.00129349	NA
IPR000286	0.00129936	NA
IPR002068	0.00132159	NA
IPR013328	0.00142832	Dehydrogenase, multihelical
IPR004036	0.00147482	Endonuclease III, conserved site-2
IPR005493	0.00147482	NA
IPR013663	0.00148422	NA
IPR008255	0.00148422	Pyridine nucleotide-disulphide oxidoreductase, class-II, active site
IPR012394	0.00148422	Aldehyde dehydrogenase NAD(P)-dependent
IPR001110	0.00148422	NA
IPR000277	0.00156175	Cys/Met metabolism, pyridoxal phosphate-dependent enzyme
IPR020899	0.00156175	Arginine repressor, C-terminal
IPR010060	0.00167995	NA
IPR006290	0.00167995	Signal transduction histidine kinase, heavy metal sensor
IPR020624	0.00167995	Dihydrodipicolinate synthetase, conserved site
IPR004715	0.00167995	Phosphotransferase system, IIA component fructose subfamily
IPR010131	0.00167995	RND efflux system, outer membrane lipoprotein, NodT
IPR015745	0.00167995	NA
IPR003965	0.00169477	Fatty acid synthase
IPR009001	0.00173297	NA
IPR007127	0.00180698	RNA polymerase sigma factor 70, region 1.1
IPR008332	0.00180698	Methylguanine DNA methyltransferase, ribonuclease-like
IPR005815	0.00180698	Adenosylmethionine--8-amino-7-oxononanoate aminotransferase
IPR005149	0.00181375	NA
IPR001775	0.00185435	Bacterial general secretion pathway protein D
IPR005111	0.0018602	MoeA, C-terminal, domain IV
IPR021886	0.00191762	NA
IPR015956	0.00191762	Penicillin-binding protein-associated
IPR013757	0.00191762	DNA topoisomerase, type IIA, subunit A, alpha-helical
IPR007168	0.00195713	NA
IPR001854	0.00210931	Ribosomal protein L29
IPR001984	0.00210931	Peptidase S16, Lon protease, C-terminal
IPR018247	0.00219941	NA
IPR001991	0.00241735	Sodium:dicarboxylate symporter
IPR018841	0.00246334	NA
IPR004129	0.00262188	Glycerophosphoryl diester phosphodiesterase
IPR018448	0.00265881	Twin-arginine translocation protein TatB
IPR008254	0.00267637	Flavodoxin/nitric oxide synthase
IPR000489	0.0027314	Pterin-binding
IPR015943	0.00283523	WD40/YVTN repeat-like-containing domain
IPR005913	0.00313834	dTDP-4-dehydrorhamnose reductase
IPR018109	0.00316416	Folylpolyglutamate synthetase, conserved site
IPR001872	0.00316416	Peptidase A8, signal peptidase II
IPR002818	0.00319377	NA
IPR013013	0.00346648	NA
IPR000731	0.00359522	Sterol-sensing domain
IPR011048	0.0038071	NA
IPR007644	0.00390418	RNA polymerase, beta subunit, protrusion
IPR014028	0.00390418	UDP-glucose/GDP-mannose dehydrogenase, dimerisation and substrate-binding domain
IPR005110	0.00390418	MoeA, N-terminal and linker domain
IPR020550	0.00390418	Inositol monophosphatase, conserved site
IPR001130	0.0042343	Deoxyribonuclease, TatD-related
IPR000851	0.0042343	Ribosomal protein S5
IPR011709	0.00444317	NA
IPR006315	0.00447999	Outer membrane autotransporter barrel
IPR000432	0.00467586	DNA mismatch repair protein MutS, C-terminal
IPR003735	0.00477462	NA
IPR000307	0.00477462	Ribosomal protein S16
IPR003746	0.00477462	NA
IPR018254	0.00479249	Ribosomal protein L29, conserved site
IPR002296	0.00491233	N6 adenine-specific DNA methyltransferase, N12 class
IPR011041	0.00516345	Soluble quinoprotein glucose/sorbosone dehydrogenase
IPR005183	0.00546848	NA
IPR019591	0.00560095	NA
IPR014026	0.00560095	UDP-glucose/GDP-mannose dehydrogenase, dimerisation
IPR015932	0.00560095	Aconitase/3-isopropylmalate dehydratase large subunit, alpha/beta/alpha, subdomain 2
IPR011108	0.00561525	NA
IPR001094	0.00561525	Flavodoxin
IPR006158	0.00562838	Cobalamin (vitamin B12)-binding
IPR020855	0.00570725	Ureohydrolase, manganese-binding site
IPR003806	0.00622487	ATP-grasp fold, DUF201-type
IPR006197	0.00633116	Peptidase S24, LexA-like
IPR013708	0.00633116	Shikimate dehydrogenase substrate binding, N-terminal
IPR000909	0.00652212	Phospholipase C, phosphatidylinositol-specific , X domain
IPR004160	0.00654702	Translation elongation factor EFTu/EF1A, C-terminal
IPR006101	0.00654702	Glycoside hydrolase, family 2
IPR005846	0.00654702	Alpha-D-phosphohexomutase, alpha/beta/alpha domain III
IPR018077	0.00654702	NA
IPR017894	0.00654702	NA
IPR019897	0.00662374	NA
IPR006805	0.00675307	Anthranilate synthase component I, N-terminal
IPR012269	0.00675307	Aquaporin
IPR014169	0.00675307	Peptidoglycan-associated lipoprotein
IPR011777	0.00736178	Geranylgeranyl reductase
IPR011840	0.00736178	NA
IPR005876	0.00736178	Cobalt transport protein ATP-binding subunit
IPR010976	0.00736178	NA
IPR010130	0.00736178	Type I secretion outer membrane protein, TolC
IPR006404	0.00736178	ATPase, P-type, heavy metal-(Cd/Co/Hg/Pb/Zn)-translocating
IPR015723	0.00736178	NA
IPR010970	0.00736178	Cysteine desulfurase, SufS
IPR014310	0.00736178	Signal transduction histidine kinase, phosphate regulon sensor PhoR
IPR022112	0.00736178	Cobalt ATP-binding cassette C-terminal
IPR005794	0.00736178	Methionyl-tRNA formyltransferase
IPR000399	0.00736491	TPP-binding enzyme, conserved site
IPR008775	0.00737304	NA
IPR002549	0.00771054	NA
IPR000653	0.00789252	NA
IPR003770	0.00887726	NA
IPR003798	0.00892979	NA
IPR017932	0.00895039	NA
IPR000760	0.00956594	Inositol monophosphatase
IPR004899	0.0100725	NA
IPR013247	0.0104165	NA
IPR004039	0.0106888	Rubredoxin-type Fe(Cys)4 protein
IPR003356	0.0109141	DNA methylase, adenine-specific
IPR000713	0.0121026	Mur ligase, N-terminal
IPR008145	0.0121026	Guanylate kinase/L-type calcium channel
IPR002939	0.0121026	Chaperone DnaJ, C-terminal
IPR005324	0.0121026	Ribosomal protein S5, C-terminal
IPR006675	0.0121213	NA
IPR016066	0.0121215	Alpha-D-phosphohexomutase, conserved site
IPR003754	0.0144942	Tetrapyrrole biosynthesis, uroporphyrinogen III synthase
IPR005863	0.0150874	UDP-MurNAc-pentapeptide synthetase
IPR013515	0.0150874	Phytochrome, central region
IPR018275	0.0150874	Ribosomal protein S18, conserved site
IPR015292	0.0159425	NA
IPR006056	0.0159425	NA
IPR010243	0.0159425	DNA-directed RNA polymerase, beta subunit, bacterial-type
IPR018192	0.0162769	NA
IPR015736	0.0162769	NA
IPR003837	0.0176377	Glu-tRNAGln amidotransferase, C subunit
IPR005651	0.0179901	NA
IPR013121	0.0179901	Ferric reductase, NAD binding
IPR002288	0.0182537	DNA topoisomerase, type IIA, subunit B, C-terminal
IPR014724	0.0182537	RNA polymerase Rpb2, OB-fold
IPR015508	0.0212594	NA
IPR005158	0.0215635	NA
IPR011113	0.0216857	Rho termination factor, RNA-binding
IPR020587	0.0216857	DNA recombination/repair protein RecA, monomer-monomer interface
IPR018480	0.0216857	NA
IPR004805	0.021746	DNA polymerase III, alpha subunit
IPR000808	0.0234824	Mrp, conserved site
IPR006274	0.0234824	Carbamoyl-phosphate synthase, small subunit
IPR002043	0.0234824	Uracil-DNA glycosylase
IPR004606	0.0234824	Molybdenum-pterin binding
IPR013196	0.0239834	NA
IPR017520	0.024007	NA
IPR023198	0.024007	NA
IPR001216	0.024007	Cysteine synthase/cystathionine beta-synthase P-phosphate-binding site
IPR003651	0.0247935	Endonuclease III-like, iron-sulphur cluster loop motif
IPR014940	0.0247935	NA
IPR006135	0.0248128	Type III secretion system substrate exporter
IPR000801	0.0270384	NA
IPR010280	0.0285562	(Uracil-5)-methyltransferase
IPR005793	0.0285562	Formyl transferase, C-terminal
IPR016071	0.0291486	Staphylococcal nuclease (SNase-like), OB-fold
IPR005839	0.0315325	Methylthiotransferase
IPR001734	0.0315594	Sodium/solute symporter
IPR002524	0.0318067	Cation efflux protein
IPR020673	0.03226	NA
IPR010960	0.03226	Flavocytochrome c
IPR011779	0.03226	Sulphate adenylyltransferase, large subunit
IPR014325	0.03226	NA
IPR017205	0.03226	NA
IPR015733	0.03226	NA
IPR015860	0.03226	ABC transporter, teichoic acids export, TagH
IPR005802	0.03226	Para-aminobenzoate synthase, component I
IPR006305	0.03226	Flagellar biosynthesis protein FliQ
IPR020658	0.03226	Serine/threonine-protein kinase Ppk16
IPR007692	0.03226	DNA helicase, DnaB type
IPR001261	0.0332589	ArgE/DapE/ACY1/CPG2/YscS, conserved site
IPR000671	0.0347732	Peptidase A31, hydrogen uptake protein
IPR000600	0.0359366	NA
IPR011546	0.0370528	Peptidase M41, FtsH extracellular
IPR001714	0.0370528	Peptidase M24, methionine aminopeptidase
IPR007219	0.0387319	Transcription factor, fungi
IPR000522	0.0399672	ABC transporter, permease protein
IPR010987	0.04384	NA
IPR020612	0.0464217	Methylthiotransferase, conserved site
IPR003733	0.0477403	Thiamine monophosphate synthase
IPR001900	0.0477403	Ribonuclease II/R
IPR013425	0.0477745	NA
IPR012001	0.0477745	Thiamine pyrophosphate enzyme, N-terminal TPP-binding domain
IPR008902	0.0486373	NA
